# Supplementary material for: Effects of Hybridization and Triploidization on Transcription of Core Metabolic and Stress Response Genes in Rainbow Trout (Oncorhynchus mykiss) × Brook Trout (Salvelinus fontinalis) Hybrids—Preliminary Results
Source: Curr Issues Mol Biol. 2026 Mar 17;48(3):320. doi: 10.3390/cimb48030320 (PMC13024855; doi:10.3390/cimb48030320)
Supplement: Supplementary file 1 [file cimb-48-00320-s001.zip]

Archive with 1 entries (1 files):
- cimb-4162106-supplementary.pdf
